# Supplementary material for: Expression of Regulatory Platelet MicroRNAs in Patients with Sickle Cell Disease
Source: PLoS One. 2013 Apr 12;8(4):e60932. doi: 10.1371/journal.pone.0060932 (PMC3625199; doi:10.1371/journal.pone.0060932)
Supplement: Table S1 — List of 89 common genes between ComiR generated list of 2309 target genes and list of differentially expressed genes from the NHLBI SCD study (N = 572, FDR 5% and FC 2). (XLSX) [file pone.0060932.s004.xlsx]

## Sheet: cmn bw rank comir and NIH Fc2
Table S1. List of 89 common genes between ComiR generated list of 2309 target genes and list of differentially expressed genes from the NHLBI SCD study (N=572, FDR 5% and FC 2).
Molecule Name	Entrez Gene
AP1S2	8905
ASXL1	171023
ATM	472
ATP2B4	493
ATP8B2	57198
BCL2	596
BCL11B	64919
BCR	613
BEND7	222389
C19orf12	83636
C1orf96	126731
C21orf91	54149
CCDC93	54520
CDKN2B	1030
CEP85L	387119
CPEB4	80315
CYP4V2	285440
EIF2C4	192670
EPM2AIP1	9852
ETS1	2113
FAM116A	201627
FAM117B	150864
FNBP1	23048
FOXJ3	22887
FRMD3	257019
GAB1	2549
GMEB1	10691
HSDL1	83693
IGF1R	3480
IL10RA	3587
INPP4A	3631
IQGAP1	8826
IRF1 (includes EG:16362)	3659
ITK	3702
JMY	133746
KCTD20	222658
KDSR	2531
LDOC1L	84247
LGALS8	3964
LRPPRC	10128
LYRM7	90624
MAP3K1	4214
ME1	4199
MGAT4A	11320
MTO1	25821
MYD88	4615
NACC2	138151
NOTCH2	4853
NOTCH2NL	388677
NUP160	23279
PAPOLG	64895
PAQR8	85315
PBXIP1	57326
PCYT1B	9468
PDGFRA	5156
PEX2 (includes EG:19302)	5828
PHC3	80012
PHF20L1	51105
PIK3R1	5295
PLAGL2	5326
PPTC7	160760
PRDM1	639
PTBP3	9991
PTGER3	5733
PTPRC	5788
RASGRP1	10125
RNF24	11237
RORA	6095
RRAGD	58528
RSBN1	54665
SEC14L1	6397
SGPL1	8879
SLC26A2	1836
SLC38A1	81539
SLC7A6	9057
SP4	6671
SSX2IP	117178
STYX	6815
TGFBR1	7046
THEMIS	387357
TIAM1	7074
TMED10	10972
TNPO1	3842
TOR1AIP1	26092
TRERF1	55809
UHRF1BP1	54887
WWC3	55841
ZBTB33	10009
ZNF295	49854
